# Supplementary material for: Isolation and characterization of a novel Sphingobium yanoikuyae strain variant that uses biohazardous saturated hydrocarbons and aromatic compounds as sole carbon sources
Source: F1000Res. 2020 Jul 24;9:767. [Version 1] doi: 10.12688/f1000research.25284.1 (PMC7477647; doi:10.12688/f1000research.25284.1)
Supplement: Antibiotic sensitivity data of the bacterial strain CC4533 (Sphingobium yanoikuyae strain PR86 variant; GenBank Accession number: MN633285.1) and Chlamydomonas reinhardtii strain 4A+. — CC4533 Data S1 contain information about means of the zones of inhibitions of the bacterial strain CC4533 (Sphingobium yanoikuyae strain PR86 variant) and Chlamydomonas and corresponding standard deviations. CC4533 Data S2 file contains information on statistical analyses of the zones of inhibitions of the bacterial strain CC4533 (Sphingobium yanoikuyae strain PR86 variant) and Chlamydomonas, induced by four antibiotics. Antibiotics used are: penicillin, chloramphenicol, neomycin and polymyxin B. Three biological replicates were used for the generation of the data. Two different doses of antibiotics were used: 50 and 100 micrograms of each antibiotics. Data was collected for CC4533 (Sphingobium yanoikuyae strain PR86 variant) after 3 days of growth at room temperature. Data was collected for Chlamydomonas after 4 days of growth at room temperature (22C). [file f1000research-9-27904-s0000.tgz]

Archive with 2 entries (2 files):
- CC4533DataS1.xlsx
- CC4533DataS2.xlsx
