# Supplementary material for: Isolation and characterization of a novel Sphingobium yanoikuyae strain variant that uses biohazardous saturated hydrocarbons and aromatic compounds as sole carbon sources
Source: F1000Res. 2020 Jul 24;9:767. [Version 1] doi: 10.12688/f1000research.25284.1 (PMC7477647; doi:10.12688/f1000research.25284.1)
Supplement: Antibiotic sensitivity data of the bacterial strain CC4533 (Sphingobium yanoikuyae strain PR86 variant; GenBank Accession number: MN633285.1) and Chlamydomonas reinhardtii strain 4A+. — CC4533 Data S1 contain information about means of the zones of inhibitions of the bacterial strain CC4533 (Sphingobium yanoikuyae strain PR86 variant) and Chlamydomonas and corresponding standard deviations. CC4533 Data S2 file contains information on statistical analyses of the zones of inhibitions of the bacterial strain CC4533 (Sphingobium yanoikuyae strain PR86 variant) and Chlamydomonas, induced by four antibiotics. Antibiotics used are: penicillin, chloramphenicol, neomycin and polymyxin B. Three biological replicates were used for the generation of the data. Two different doses of antibiotics were used: 50 and 100 micrograms of each antibiotics. Data was collected for CC4533 (Sphingobium yanoikuyae strain PR86 variant) after 3 days of growth at room temperature. Data was collected for Chlamydomonas after 4 days of growth at room temperature (22C). [file f1000research-9-27904-s0000.tgz › CC4533DataS1.xlsx]

## Sheet: Chlamydomonas
Antibotic Name	Amount/dose (µg) on the disk	Diameter of zone of inhibition (mm)
		Rep 1	Rep 2	Rep 2	Mean	STDEV
Penicillin	50	0	0	0	0	0
	100	0	0	0	0	0
Polymyxin B	50	8.5	8.7	8.4	8.53333	0.152753
	100	9.5	10	9.3	9.6	0.360555
Neomycin	50	9.5	10	9	9.5	0.5
	100	11.1	11.1	11.2	11.1333	0.057735
Chloramphenicol	50	0	0	0	0	0
	100	0	0	0	0	0

## Sheet: CC4533
Antibotic Name	Amount/dose (µg) on the disk	Diameter of zone of inhibition (mm)
		Rep 1	Rep 2	Rep 2	Mean	STDEV
Penicillin	50	0	0	0	0	0
	100	0	0	0	0	0
Polymyxin B	50	8.7	8.7	8.8	8.73333	0.057735
	100	10.1	10.8	10.4	10.4333	0.351188
Neomycin	50	13	14	13.4	13.4667	0.503322
	100	14.7	15	14.6	14.7667	0.208167
Chloramphenicol	50	0	0	0	0	0
	100	0	0	0	0	0
