# Supplementary material for: Isolation and characterization of a novel Sphingobium yanoikuyae strain variant that uses biohazardous saturated hydrocarbons and aromatic compounds as sole carbon sources
Source: F1000Res. 2020 Jul 24;9:767. [Version 1] doi: 10.12688/f1000research.25284.1 (PMC7477647; doi:10.12688/f1000research.25284.1)
Supplement: Antibiotic sensitivity data of the bacterial strain CC4533 (Sphingobium yanoikuyae strain PR86 variant; GenBank Accession number: MN633285.1) and Chlamydomonas reinhardtii strain 4A+. — CC4533 Data S1 contain information about means of the zones of inhibitions of the bacterial strain CC4533 (Sphingobium yanoikuyae strain PR86 variant) and Chlamydomonas and corresponding standard deviations. CC4533 Data S2 file contains information on statistical analyses of the zones of inhibitions of the bacterial strain CC4533 (Sphingobium yanoikuyae strain PR86 variant) and Chlamydomonas, induced by four antibiotics. Antibiotics used are: penicillin, chloramphenicol, neomycin and polymyxin B. Three biological replicates were used for the generation of the data. Two different doses of antibiotics were used: 50 and 100 micrograms of each antibiotics. Data was collected for CC4533 (Sphingobium yanoikuyae strain PR86 variant) after 3 days of growth at room temperature. Data was collected for Chlamydomonas after 4 days of growth at room temperature (22C). [file f1000research-9-27904-s0000.tgz › CC4533DataS2.xlsx]

## Sheet: Penicillin data
Penicillin
	50 (µg) Penicillin induced -zone of inhibition diameter analyses						100(µg) Penicillin induced -zone of inhibition diameter analyses
Replicate #	Chlamydomonas	CC45533				Replicate #	Chlamydomonas	CC45533
1	0	0				1	0	0
2	0	0				2	0	0
3	0	0				3	0	0
Chlamydomonas and CC4533 are resistant to Pencillin. As no zone of inhibitions were observed for both doses of penicillin, statistical anlayses were not performed.
									t Critical one-tail	2.91999
									P(T<=t) two-tail	0.0728274
									t Critical two-tail	4.30265

## Sheet: Polymyxin B data
	50 (µg) Polymyxin B-zone of inhibition diameter analyses						100 (µg) Polymyxin B-zone of inhibition diameter analyses		t-Test: Paired Two Sample for Means
Replicate #	Chlamydomonas	CC45533	t-Test: Paired Two Sample for Means			Replicate #	Chlamydomonas	CC45533
1	8.5	8.7				1	9.5	10.1		Chlamydomonas	CC45533
2	8.7	8.7		Chlamydomonas	CC45533	2	10	10.8	Mean	9.6	10.4333
3	8.4	8.8	Mean	8.53333	8.73333	3	9.3	10.4	Variance	0.13	0.123333
			Variance	0.0233333	0.00333333				Observations	3	3
			Observations	3	3				Pearson Correlation	0.75026
			Pearson Correlation	-0.755929					Hypothesized Mean Difference	0
			Hypothesized Mean Difference	0					df	2
			df	2					t Stat	-5.73539
			t Stat	-1.73205					P(T<=t) one-tail	0.0145402
			P(T<=t) one-tail	0.112702					t Critical one-tail	2.91999
			t Critical one-tail	2.91999					P(T<=t) two-tail	0.0290805
			P(T<=t) two-tail	0.225403					t Critical two-tail	4.30265
			t Critical two-tail	4.30265

## Sheet: Neomycin data
	50 (µg) Neomycin-zone of inhibition diameter analyses						100 (µg) Neomycin-zone of inhibition diameter analyses
Replicate #	Chlamydomonas	CC45533	t-Test: Paired Two Sample for Means			Replicate #	Chlamydomonas	CC45533	t-Test: Paired Two Sample for Means
1	9.5	13				1	11	14.7
2	10	14		Chlamydomonas	CC45533	2	11.1	15		Chlamydomonas	CC45533
3	9	13.4	Mean	9.5	13.4667	3	11.2	14.6	Mean	11.1	14.7667
			Variance	0.25	0.253333				Variance	0.01	0.0433333
			Observations	3	3				Observations	3	3
			Pearson Correlation	0.59604					Pearson Correlation	-0.240192
			Hypothesized Mean Difference	0					Hypothesized Mean Difference	0
			df	2					df	2
			t Stat	-15.2364					t Stat	-25.2357
			P(T<=t) one-tail	0.00213999					P(T<=t) one-tail	0.00078328
			t Critical one-tail	2.91999					t Critical one-tail	2.91999
			P(T<=t) two-tail	0.00427997					P(T<=t) two-tail	0.00156656
			t Critical two-tail	4.30265					t Critical two-tail	4.30265

## Sheet: Chloramphenicol
Chloramphenicol
	50 (µg) Chloramphenicol induced-zone of inhibition diameter analyses						100(µg) Chloramphenicol induced-zone of inhibition diameter analyses
Replicate #	Chlamydomonas	CC45533				Replicate #	Chlamydomonas	CC45533
1	0	0				1	0	0
2	0	0				2	0	0
3	0	0				3	0	0
Chlamydomonas and CC4533 are resistant to Chlroamphenicol. As no zones of inhibitions were observed for both doses of chloramphenicol, statistical anlayses were not performed.
									t Critical one-tail	2.91999
									P(T<=t) two-tail	0.0728274
									t Critical two-tail	4.30265
