# Supplementary material for: Isolation and characterization of a novel Sphingobium yanoikuyae strain variant that uses biohazardous saturated hydrocarbons and aromatic compounds as sole carbon sources
Source: F1000Res. 2020 Jul 24;9:767. [Version 1] doi: 10.12688/f1000research.25284.1 (PMC7477647; doi:10.12688/f1000research.25284.1)
Supplement: Images of antibiotic plates of the bacterial strain CC4533 (Sphingobium yanoikuyae PR86 strain variant partial 16S rRNA sequence; GenBank Accession # MN633285.1) and green micro-alga Chlamydomonas from the antibiotic susceptibility disc diffusion tests. — The file contains 16 images of antibiotic plates used for the antibiotic susceptibility tests using the disc diffusion method for Chlamydomonas and the bacterial strain, CC4533 (Sphingobium yanoikuyae PR86 strain variant). Antibiotics tested are: penicillin, chloramphenicol, polymyxin B and neomycin. Two different doses of antibiotics were used: 50 and 100 micrograms of each antibiotics. On the antibiotic plates, the filter paper disc on the left contains the antibiotic and that on the right contains sterile water (control). CC4533 (Sphingobium yanoikuyae PR86 strain variant) plates were imaged after 3 days of growth and Chlamydomonas plates were imaged after 4 days of growth at room temperature (22C). [file f1000research-9-27904-s0001.tgz]

Archive with 16 entries (16 files):
- CC453350microPenicillin.jpg
- CC4533100microPenicillin.jpg
- CC453350microNeomycin.jpg
- CC4533100microNeomycin.jpg
- CC453350microPolymyxinB.jpg
- CC4533100micropolymyxinB.jpg
- CC453350microChloramphenicol.jpg
- CC4533100microChloramphenicol.jpg
- 50microPenicillinChlamycropped.jpg
- 100microPenicillincropped.jpg
- 50microChloramphenicolChlamycropped.jpg
- 100microchloramphenicolcropped.jpg
- 50microNeomycinChlamycropped.jpg
- 100microNeomycincropped.jpg
- 50micropolymyxinB2ndbatchcropped.jpg
- 100micropolymyxinB2ndbatchcropped.jpg
