# Supplementary material for: Isolation and characterization of a novel Sphingobium yanoikuyae strain variant that uses biohazardous saturated hydrocarbons and aromatic compounds as sole carbon sources
Source: F1000Res. 2020 Jul 24;9:767. [Version 1] doi: 10.12688/f1000research.25284.1 (PMC7477647; doi:10.12688/f1000research.25284.1)
Supplement: Growth of the bacterial strain CC4533 (Sphingobium yanoikuyae PR86 strain variant partial 16S rRNA sequence; GenBank Accession # MN633285.1) and Staphylococcus aureus on Tryptic Soy agar medium containing 5% sheep blood. — Six figures in this file show the growth of the bacterial strain CC4533 (Sphingobium yanoikuyae PR86 strain variant) and Staphylococcus aureus on Tryptic Soy agar medium plates containing 5% sheep blood (Carolina Biological, Burlington, NC) over a period of 3 days at 30C. Plates were imaged after every 24 hours. Sphingobium yanoikuyae PR86 strain variant did not show any alpha hemolysis after 24 hours. Dark brown coloration on the blood agar medium around the growth of Sphingobium yanoikuyae PR86 strain variant was observed after 48 hours of growth. This brown coloration became more pronounced after 72 hours of growth. S. aureus is beta hemolytic and showed clear zones around its growth on blood agar after 24 hours of growth. [file f1000research-9-27904-s0002.tgz]

Archive with 6 entries (6 files):
- CC453324hrsBA30C.jpg
- CC453348hrsBA30C.jpg
- CC453372hrsBA30C.jpg
- S.aureus24hrsBA30C.jpg
- S.aureus48hrsBA30C.jpg
- S.aureus72hrsBA30C.jpg
