# Supplementary material for: Isolation and characterization of a novel Sphingobium yanoikuyae strain variant that uses biohazardous saturated hydrocarbons and aromatic compounds as sole carbon sources
Source: F1000Res. 2020 Jul 24;9:767. [Version 1] doi: 10.12688/f1000research.25284.1 (PMC7477647; doi:10.12688/f1000research.25284.1)
Supplement: 16S rRNA partial gene sequences of the bacterial strain CC4533 (Sphingobium yanoikuyae PR86 strain variant partial 16S rRNA sequence; GenBank Accession # MN633285.1). — Dataset contains 2 abi extension files and corresponding sequence text files obtained from partial sequencing of the 16S rRNA gene of CC4533 strain (Sphingobium yanoikuyae PR86 strain variant). There are 2 electropherogram files and corresponding text files of DNA sequences in the dataset. The 16S rRNA gene was partially amplified from CC4533 and cloned in the TOPO-TA vector (Thermo Scientific Fisher) for DNA sequencing. Sanger dideoxy sequencing technology was used for DNA sequencing. [file f1000research-9-27904-s0004.tgz]

Archive with 4 entries (4 files):
- 021_B01_013.ab1
- 021_B01_013.txt
- 032_C01_011.ab1
- 032_C01_011.txt
